# Supplementary material for: A CT-Based Clinical, Radiological and Radiomic Machine Learning Model for Predicting Malignancy of Solid Renal Tumors (UroCCR-75)
Source: Diagnostics (Basel). 2023 Jul 31;13(15):2548. doi: 10.3390/diagnostics13152548 (PMC10417436; doi:10.3390/diagnostics13152548)
Supplement: Supplementary file 1 [file diagnostics-13-02548-s001.zip]

Archive with 1 entries (1 files):
- diagnostics-2267584-supplementary.pdf
